# Supplementary material for: Two methods, two views: Integrating phytoliths in thin sections and bulk samples on the urban Dark Earths from the DIVA-site (Antwerp, Belgium)
Source: PLoS One. 2025 Mar 31;20(3):e0320122. doi: 10.1371/journal.pone.0320122 (PMC11957287; doi:10.1371/journal.pone.0320122)
Supplement: S1 Table — (XLSX) [file pone.0320122.s001.xlsx]

## Sheet: Distribution Patterns
	AGRICULTURAL FIELDS		WALKING SURFACE		FLOORS
	%PATTERN DISTRIBUTION	%PHYTOLITHS IN PATTERNS	%PATTERN DISTRIBUTION	%PHYTOLITHS IN PATTERNS	%PATTERN DISTRIBUTION	%PHYTOLITHS IN PATTERNS
ISOLATED	75.2607	52.2312	76.1538	54.0984	79.9091	19.4324
CLUSTER	24.7393	47.7688	23.8462	45.9016	13.4091	11.6289
ARTICULATED	-	-	-	-	6.68182	68.9387
