# Supplementary material for: Two methods, two views: Integrating phytoliths in thin sections and bulk samples on the urban Dark Earths from the DIVA-site (Antwerp, Belgium)
Source: PLoS One. 2025 Mar 31;20(3):e0320122. doi: 10.1371/journal.pone.0320122 (PMC11957287; doi:10.1371/journal.pone.0320122)
Supplement: S2 Table — (XLSX) [file pone.0320122.s002.xlsx]

## Sheet: VPC Index
	AGRICULTURAL FIELDS			WALKING SURFACE			FLOORS
	VISIBILITY	PRESERVATION	COLOR	VISIBILITY	PRESERVATION	COLOR	VISIBILITY	PRESERVATION	COLOR
A	33.1319	50.1547	92.4357	40.2174	43.75	89.071	19.4875	35.699	83.5521
B	24.5529	14.8975	7.56433	21.1957	20.625	10.929	9.86219	44.6398	16.4479
C	23.7585	12.1914	-	14.6739	14.375	-	28.1977	16.7292	-
D	18.5567	7.5081	-	23.913	3.75	-	42.4526	1.03988	-
E	-	15.2483	-	-	17.5	-	-	1.89215	-
